# Supplementary material for: A real-world pharmacovigilance study of polatuzumab vedotin based on the FDA adverse event reporting system (FAERS)
Source: Front Pharmacol. 2024 Jun 25;15:1405023. doi: 10.3389/fphar.2024.1405023 (PMC11231375; doi:10.3389/fphar.2024.1405023)
Supplement: Supplementary file 1 [file Table2.XLSX]

## Sheet: Sheet1
	System Organ Class	Preferred Terms	Case number	ROR (95%CI)	PRR (χ2)	IC(IC025)	EBGM(EBGM05)
Male
	Investigations	Cytomegalovirus Test Positive	9	106.66(54.68~208.05)	105.39(900.54)	4.01(2.87)	102.01(58.32)
	Infections and infestations	Cytomegalovirus Enterocolitis	4	96.69(35.66~262.17)	96.18(365.62)	3.05(1.29)	93.36(40.52)
	Investigations	Blood Lactate Dehydrogenase Increased	19	43.56(27.54~68.90)	42.48(759.70)	4.35(3.58)	41.92(28.57)
	Infections and infestations	Cytomegalovirus Infection Reactivation	13	43.49(25.04~75.53)	42.74(523.09)	4.06(3.12)	42.18(26.58)
	Immune system disorders	Hypogammaglobulinaemia	12	43.00(24.22~76.36)	42.33(477.98)	3.99(3.01)	41.78(25.84)
	Blood and lymphatic system disorders	Cytopenia	25	41.69(27.91~62.26)	40.32(947.33)	4.50(3.83)	39.82(28.47)
	Investigations	Lymphocyte Count Decreased	28	40.08(27.42~58.60)	38.62(1014.52)	4.53(3.90)	38.16(27.77)
	Investigations	Neutrophil Count Decreased	60	40.04(30.71~52.21)	36.90(2075.84)	4.82(4.39)	36.48(29.22)
	Infections and infestations	Pneumonia Cytomegaloviral	3	30.80(9.86~96.25)	30.68(85.32)	2.55(0.48)	30.39(11.72)
	Infections and infestations	Cytomegalovirus Infection	20	26.71(17.10~41.73)	26.02(477.75)	4.01(3.26)	25.82(17.77)
	Nervous system disorders	Peripheral Sensory Neuropathy	5	24.35(10.07~58.87)	24.19(110.35)	2.96(1.40)	24.02(11.47)
	Gastrointestinal disorders	Gastrointestinal Perforation	3	22.80(7.31~71.16)	22.72(61.84)	2.47(0.40)	22.56(8.71)
	Metabolism and nutrition disorders	Tumour Lysis Syndrome	11	21.42(11.78~38.92)	21.11(209.52)	3.49(2.46)	20.98(12.73)
	Blood and lymphatic system disorders	Myelosuppression	29	20.35(14.02~29.53)	19.60(509.68)	3.89(3.27)	19.48(14.27)
	Infections and infestations	Hepatitis B Reactivation	4	19.30(7.20~51.73)	19.21(68.64)	2.67(0.90)	19.10(8.37)
	Nervous system disorders	Immune Effector Cell-Associated Neurotoxicity Syndrome	5	17.97(7.44~43.41)	17.86(79.14)	2.82(1.25)	17.76(8.49)
	Infections and infestations	Cytomegalovirus Viraemia	4	16.05(5.99~42.98)	15.97(55.86)	2.58(0.82)	15.89(6.97)
	Metabolism and nutrition disorders	Hyperuricaemia	3	15.81(5.07~49.27)	15.75(41.24)	2.34(0.27)	15.68(6.06)
	Blood and lymphatic system disorders	Febrile Neutropenia	44	15.33(11.30~20.80)	14.48(551.99)	3.65(3.15)	14.42(11.17)
	Metabolism and nutrition disorders	Hypoalbuminaemia	4	13.84(5.17~37.05)	13.77(47.18)	2.51(0.74)	13.71(6.02)
	Infections and infestations	Coronavirus Infection	9	13.83(7.16~26.72)	13.68(105.37)	3.03(1.89)	13.62(7.85)
	Gastrointestinal disorders	Ileus	5	13.46(5.58~32.51)	13.38(57.07)	2.65(1.09)	13.33(6.38)
	Respiratory, thoracic and mediastinal disorders	Organising Pneumonia	3	13.08(4.20~40.75)	13.03(33.21)	2.26(0.19)	12.98(5.02)
	Investigations	Platelet Count Decreased	50	12.71(9.53~16.94)	11.92(501.21)	3.42(2.95)	11.88(9.34)
	Renal and urinary disorders	Hydronephrosis	4	12.59(4.70~33.69)	12.52(42.27)	2.46(0.69)	12.48(5.47)
	Investigations	Gamma-Glutamyltransferase Increased	7	11.64(5.52~24.54)	11.54(67.22)	2.76(1.46)	11.51(6.17)
	Infections and infestations	Progressive Multifocal Leukoencephalopathy	3	10.66(3.42~33.18)	10.62(26.06)	2.16(0.09)	10.59(4.09)
	Immune system disorders	Cytokine Release Syndrome	12	10.61(5.99~18.79)	10.46(102.47)	2.92(1.94)	10.43(6.46)
	Nervous system disorders	Polyneuropathy	6	10.30(4.61~23.04)	10.23(49.83)	2.58(1.16)	10.20(5.20)
	Blood and lymphatic system disorders	Anaemia	55	10.05(7.63~13.23)	9.38(413.87)	3.12(2.67)	9.36(7.43)
	Investigations	Blood Alkaline Phosphatase Increased	5	9.26(3.84~22.34)	9.20(36.49)	2.40(0.83)	9.18(4.39)
	Infections and infestations	Bacteraemia	5	9.15(3.79~22.07)	9.09(35.94)	2.39(0.83)	9.07(4.34)
	Investigations	White Blood Cell Count Decreased	31	9.11(6.36~13.07)	8.78(214.05)	2.96(2.36)	8.76(6.48)
	Infections and infestations	Pneumocystis Jirovecii Pneumonia	5	9.03(3.74~21.78)	8.97(35.35)	2.38(0.82)	8.95(4.28)
	Blood and lymphatic system disorders	Leukopenia	12	7.77(4.39~13.75)	7.66(69.47)	2.59(1.62)	7.64(4.74)
	Blood and lymphatic system disorders	Neutropenia	37	7.46(5.36~10.39)	7.14(196.35)	2.72(2.17)	7.13(5.40)
	Hepatobiliary disorders	Hepatic Function Abnormal	12	7.45(4.21~13.19)	7.35(65.82)	2.55(1.57)	7.33(4.55)
	Injury, poisoning and procedural complications	Infusion Related Reaction	13	7.08(4.09~12.26)	6.97(66.54)	2.51(1.57)	6.96(4.40)
	Nervous system disorders	Neuropathy Peripheral	26	7.01(4.74~10.38)	6.80(129.09)	2.61(1.96)	6.79(4.89)
	Investigations	Aspartate Aminotransferase Increased	10	6.64(3.55~12.39)	6.56(47.12)	2.37(1.30)	6.55(3.88)
	Infections and infestations	Infection	28	6.47(4.43~9.43)	6.26(124.25)	2.52(1.89)	6.25(4.56)
	Investigations	Alanine Aminotransferase Increased	12	6.38(3.60~11.29)	6.29(53.45)	2.37(1.40)	6.28(3.90)
	Skin and subcutaneous tissue disorders	Drug Eruption	4	6.28(2.35~16.80)	6.26(17.64)	1.98(0.22)	6.25(2.74)
	Blood and lymphatic system disorders	Thrombocytopenia	25	6.20(4.16~9.25)	6.03(105.24)	2.45(1.79)	6.02(4.31)
	Infections and infestations	Sepsis	25	5.96(4.00~8.88)	5.79(99.49)	2.40(1.73)	5.78(4.14)
	Infections and infestations	Staphylococcal Infection	6	5.93(2.65~13.25)	5.89(24.34)	2.10(0.68)	5.88(3.00)
	Investigations	Blood Bilirubin Increased	5	5.77(2.39~13.90)	5.73(19.53)	2.00(0.44)	5.72(2.74)
	Infections and infestations	Covid-19 Pneumonia	7	5.34(2.53~11.24)	5.30(24.41)	2.04(0.74)	5.29(2.84)
	Blood and lymphatic system disorders	Lymphadenopathy	6	5.29(2.37~11.82)	5.25(20.66)	1.98(0.57)	5.25(2.68)
	Metabolism and nutrition disorders	Hypokalaemia	7	4.91(2.33~10.34)	4.87(21.55)	1.95(0.65)	4.87(2.61)
	Investigations	C-Reactive Protein Increased	7	4.74(2.25~9.98)	4.71(20.44)	1.91(0.61)	4.70(2.52)
	Respiratory, thoracic and mediastinal disorders	Pneumonitis	5	4.42(1.83~10.65)	4.40(13.12)	1.75(0.18)	4.39(2.10)
	Blood and lymphatic system disorders	Pancytopenia	9	4.30(2.23~8.31)	4.26(22.51)	1.86(0.72)	4.26(2.46)
	General disorders and administration site conditions	Pyrexia	40	3.41(2.48~4.70)	3.28(64.57)	1.67(1.15)	3.28(2.51)
Female
	Investigations	Cytomegalovirus Test Positive	12	457.58(253.07~827.37)	447.66(4981.44)	4.56(3.58)	417.03(254.06)
	Infections and infestations	Cytomegalovirus Enterocolitis	4	355.07(129.13~976.32)	352.50(1325.23)	3.14(1.37)	333.24(142.95)
	Metabolism and nutrition disorders	Tumour Lysis Syndrome	15	104.85(62.50~175.87)	102.02(1476.15)	4.58(3.71)	100.36(65.10)
	Gastrointestinal disorders	Gastrointestinal Perforation	5	62.61(25.84~151.69)	62.05(297.33)	3.24(1.68)	61.43(29.30)
	Investigations	Neutrophil Count Decreased	56	51.04(38.68~67.34)	45.96(2449.94)	5.03(4.59)	45.62(36.18)
	Infections and infestations	Cytomegalovirus Infection	15	47.81(28.57~80.01)	46.54(663.67)	4.23(3.36)	46.19(30.02)
	Nervous system disorders	Peripheral Sensory Neuropathy	5	44.98(18.59~108.84)	44.58(211.50)	3.17(1.60)	44.26(21.13)
	Immune system disorders	Hypogammaglobulinaemia	6	44.00(19.63~98.66)	43.54(247.65)	3.35(1.93)	43.23(22.00)
	Investigations	Lymphocyte Count Decreased	29	42.66(29.32~62.08)	40.47(1110.49)	4.59(3.97)	40.21(29.38)
	Infections and infestations	Staphylococcal Sepsis	3	42.55(13.63~132.86)	42.32(120.22)	2.61(0.55)	42.04(16.21)
	Blood and lymphatic system disorders	Cytopenia	13	41.92(24.14~72.80)	40.96(503.67)	4.04(3.10)	40.69(25.64)
	Infections and infestations	Cytomegalovirus Viraemia	4	40.03(14.92~107.37)	39.74(150.12)	2.90(1.14)	39.49(17.30)
	Investigations	Blood Lactate Dehydrogenase Increased	10	38.69(20.66~72.45)	38.00(358.24)	3.78(2.70)	37.77(22.35)
	Infections and infestations	Cytomegalovirus Infection Reactivation	4	32.79(12.23~87.91)	32.56(121.74)	2.85(1.09)	32.39(14.19)
	Blood and lymphatic system disorders	Febrile Neutropenia	39	30.69(22.15~42.54)	28.60(1036.31)	4.40(3.87)	28.47(21.67)
	Blood and lymphatic system disorders	Disseminated Intravascular Coagulation	5	25.18(10.42~60.85)	24.96(114.58)	2.97(1.41)	24.86(11.88)
	Investigations	Platelet Count Decreased	59	23.75(18.12~31.12)	21.31(1144.07)	4.18(3.75)	21.24(16.94)
	Gastrointestinal disorders	Enterocolitis	3	23.30(7.48~72.63)	23.18(63.44)	2.47(0.40)	23.09(8.92)
	Immune system disorders	Cytokine Release Syndrome	8	20.09(9.99~40.43)	19.81(142.56)	3.23(2.02)	19.75(11.00)
	Infections and infestations	Bacteraemia	4	17.26(6.45~46.21)	17.14(60.65)	2.62(0.85)	17.10(7.50)
	Gastrointestinal disorders	Gastric Haemorrhage	3	17.18(5.52~53.53)	17.10(45.35)	2.37(0.30)	17.05(6.59)
	Infections and infestations	Progressive Multifocal Leukoencephalopathy	3	15.56(5.00~48.48)	15.49(40.56)	2.33(0.26)	15.45(5.97)
	Gastrointestinal disorders	Ileus	3	15.04(4.83~46.85)	14.96(39.01)	2.32(0.25)	14.93(5.77)
	General disorders and administration site conditions	Mucosal Inflammation	8	13.87(6.90~27.90)	13.68(93.94)	2.97(1.76)	13.66(7.61)
	Infections and infestations	Coronavirus Infection	6	13.82(6.18~30.92)	13.68(70.42)	2.79(1.38)	13.65(6.96)
	Blood and lymphatic system disorders	Myelosuppression	14	13.02(7.65~22.14)	12.71(151.05)	3.18(2.27)	12.69(8.13)
	Infections and infestations	Pneumocystis Jirovecii Pneumonia	3	12.66(4.07~39.43)	12.60(31.98)	2.24(0.18)	12.57(4.86)
	Investigations	White Blood Cell Count Decreased	46	12.46(9.21~16.86)	11.51(443.81)	3.37(2.88)	11.49(8.92)
	Blood and lymphatic system disorders	Thrombocytopenia	26	12.16(8.20~18.04)	11.64(253.38)	3.27(2.62)	11.62(8.35)
	Investigations	Blood Alkaline Phosphatase Increased	5	11.88(4.92~28.69)	11.78(49.29)	2.57(1.01)	11.76(5.63)
	Blood and lymphatic system disorders	Neutropenia	38	11.64(8.37~16.18)	10.90(343.36)	3.27(2.73)	10.89(8.26)
	Blood and lymphatic system disorders	Pancytopenia	13	11.31(6.52~19.62)	11.07(119.12)	3.01(2.07)	11.05(6.97)
	Blood and lymphatic system disorders	Anaemia	41	9.99(7.26~13.73)	9.32(306.42)	3.08(2.56)	9.31(7.13)
	Hepatobiliary disorders	Hepatic Function Abnormal	7	9.54(4.52~20.12)	9.43(52.75)	2.59(1.29)	9.42(5.04)
	Gastrointestinal disorders	Upper Gastrointestinal Haemorrhage	3	9.24(2.97~28.78)	9.20(21.90)	2.08(0.01)	9.19(3.55)
	Blood and lymphatic system disorders	Agranulocytosis	4	9.24(3.45~24.72)	9.18(29.13)	2.26(0.50)	9.17(4.02)
	Investigations	Aspartate Aminotransferase Increased	9	9.16(4.74~17.70)	9.02(64.23)	2.66(1.53)	9.01(5.19)
	Investigations	C-Reactive Protein Increased	9	7.77(4.02~15.02)	7.66(52.15)	2.50(1.36)	7.65(4.41)
	Gastrointestinal disorders	Colitis	8	7.74(3.85~15.57)	7.65(46.25)	2.46(1.25)	7.64(4.26)
	Psychiatric disorders	Delirium	5	7.50(3.11~18.10)	7.44(27.89)	2.23(0.67)	7.43(3.56)
	Infections and infestations	Septic Shock	6	7.11(3.18~15.90)	7.04(31.11)	2.26(0.85)	7.03(3.59)
	Respiratory, thoracic and mediastinal disorders	Interstitial Lung Disease	7	6.95(3.30~14.66)	6.88(35.19)	2.30(1.00)	6.87(3.68)
	Metabolism and nutrition disorders	Hypokalaemia	8	6.76(3.36~13.60)	6.68(38.67)	2.32(1.11)	6.67(3.72)
	Cardiac disorders	Cardiac Failure	10	5.88(3.14~10.99)	5.79(39.69)	2.24(1.16)	5.78(3.43)
	Investigations	Alanine Aminotransferase Increased	7	5.85(2.77~12.33)	5.78(27.74)	2.13(0.83)	5.78(3.10)
	Infections and infestations	Sepsis	13	5.83(3.36~10.11)	5.72(50.77)	2.28(1.34)	5.71(3.60)
	Nervous system disorders	Neuropathy Peripheral	13	4.84(2.79~8.39)	4.75(38.62)	2.06(1.12)	4.75(2.99)
	Metabolism and nutrition disorders	Decreased Appetite	27	4.38(2.98~6.45)	4.22(67.01)	1.99(1.35)	4.22(3.05)
	General disorders and administration site conditions	Pyrexia	36	4.30(3.07~6.03)	4.08(85.17)	1.97(1.41)	4.08(3.08)
