# Supplementary material for: A real-world pharmacovigilance study of polatuzumab vedotin based on the FDA adverse event reporting system (FAERS)
Source: Front Pharmacol. 2024 Jun 25;15:1405023. doi: 10.3389/fphar.2024.1405023 (PMC11231375; doi:10.3389/fphar.2024.1405023)
Supplement: Supplementary file 2 [file Table3.XLSX]

## Sheet: Sheet1
	System Organ Class	Preferred Terms	Case number	ROR (95%CI)	PRR (χ2)	IC(IC025)	EBGM(EBGM05)
18-65 years old
	Investigations	Cytomegalovirus Test Positive	4	133.34(49.27~360.84)	131.53(508.95)	3.08(1.32)	129.20(56.17)
	Blood and lymphatic system disorders	Abdominal Lymphadenopathy	3	126.01(40.01~396.80)	124.73(361.99)	2.74(0.67)	122.63(46.96)
	Immune system disorders	Hypogammaglobulinaemia	6	55.58(24.69~125.12)	54.46(312.64)	3.41(2.00)	54.06(27.42)
	Nervous system disorders	Immune Effector Cell-Associated Neurotoxicity Syndrome	5	49.11(20.23~119.24)	48.29(230.11)	3.19(1.62)	47.98(22.84)
	Investigations	Blood Lactate Dehydrogenase Increased	8	44.31(21.90~89.64)	43.12(327.44)	3.63(2.42)	42.87(23.78)
	Metabolism and nutrition disorders	Tumour Lysis Syndrome	5	35.26(14.54~85.55)	34.68(162.84)	3.09(1.53)	34.52(16.44)
	Investigations	Neutrophil Count Decreased	25	33.06(21.93~49.85)	30.32(707.97)	4.26(3.59)	30.20(21.42)
	Renal and urinary disorders	Hydronephrosis	4	32.37(12.04~87.01)	31.94(119.41)	2.85(1.08)	31.80(13.90)
	Immune system disorders	Cytokine Release Syndrome	13	31.73(18.18~55.39)	30.37(368.19)	3.86(2.92)	30.24(18.97)
	Investigations	Lymphocyte Count Decreased	14	26.77(15.63~45.83)	25.54(329.52)	3.79(2.88)	25.45(16.23)
	Infections and infestations	Bacteraemia	5	23.85(9.84~57.81)	23.46(107.23)	2.95(1.38)	23.38(11.15)
	Infections and infestations	Cytomegalovirus Infection Reactivation	3	23.24(7.44~72.62)	23.01(63.00)	2.47(0.40)	22.94(8.84)
	Investigations	Platelet Count Decreased	28	21.08(14.28~31.14)	19.17(483.23)	3.86(3.23)	19.12(13.79)
	Blood and lymphatic system disorders	Cytopenia	4	19.22(7.16~51.63)	18.97(67.98)	2.66(0.90)	18.93(8.28)
	Blood and lymphatic system disorders	Febrile Neutropenia	19	18.82(11.82~29.98)	17.66(299.08)	3.63(2.86)	17.62(11.94)
	General disorders and administration site conditions	Mucosal Inflammation	6	14.80(6.59~33.25)	14.52(75.50)	2.83(1.42)	14.49(7.36)
	Infections and infestations	Cytomegalovirus Infection	5	14.57(6.01~35.31)	14.34(62.01)	2.70(1.13)	14.32(6.83)
	Gastrointestinal disorders	Upper Gastrointestinal Haemorrhage	3	14.26(4.57~44.51)	14.12(36.53)	2.30(0.23)	14.09(5.44)
	Blood and lymphatic system disorders	Anaemia	25	11.75(7.79~17.70)	10.83(224.49)	3.18(2.51)	10.81(7.67)
	Investigations	White Blood Cell Count Decreased	20	10.14(6.44~15.98)	9.52(153.40)	2.98(2.23)	9.51(6.50)
	Blood and lymphatic system disorders	Pancytopenia	8	9.87(4.89~19.94)	9.63(61.97)	2.67(1.46)	9.62(5.34)
	Gastrointestinal disorders	Ascites	4	9.35(3.48~25.09)	9.23(29.37)	2.27(0.50)	9.22(4.04)
	Blood and lymphatic system disorders	Leukopenia	8	9.34(4.62~18.87)	9.11(57.89)	2.62(1.41)	9.10(5.06)
	Blood and lymphatic system disorders	Thrombocytopenia	15	9.33(5.55~15.70)	8.91(105.77)	2.83(1.95)	8.90(5.76)
	Blood and lymphatic system disorders	Myelosuppression	7	8.08(3.81~17.10)	7.91(42.32)	2.44(1.13)	7.90(4.22)
	Gastrointestinal disorders	Colitis	5	7.22(2.98~17.47)	7.11(26.29)	2.19(0.63)	7.10(3.39)
	Infections and infestations	Septic Shock	5	6.85(2.83~16.59)	6.75(24.53)	2.15(0.59)	6.75(3.22)
	Investigations	Aspartate Aminotransferase Increased	5	6.41(2.65~15.54)	6.32(22.44)	2.09(0.53)	6.32(3.01)
	Hepatobiliary disorders	Hepatic Function Abnormal	4	6.17(2.30~16.57)	6.10(17.09)	1.96(0.20)	6.10(2.67)
	Blood and lymphatic system disorders	Lymphadenopathy	4	6.05(2.25~16.22)	5.98(16.60)	1.94(0.18)	5.97(2.61)
	Investigations	Alanine Aminotransferase Increased	6	5.89(2.62~13.23)	5.79(23.84)	2.08(0.67)	5.79(2.94)
	Infections and infestations	Sepsis	8	5.30(2.63~10.71)	5.19(27.16)	2.06(0.84)	5.18(2.88)
	Blood and lymphatic system disorders	Neutropenia	15	4.94(2.94~8.31)	4.74(44.73)	2.08(1.21)	4.74(3.07)
	Nervous system disorders	Neuropathy Peripheral	7	4.69(2.21~9.92)	4.60(19.81)	1.89(0.59)	4.60(2.45)
	Infections and infestations	Infection	11	4.67(2.56~8.54)	4.54(30.55)	1.97(0.95)	4.53(2.74)
	General disorders and administration site conditions	Pyrexia	20	3.37(2.14~5.30)	3.21(31.02)	1.60(0.85)	3.21(2.19)
Over 65 years old
	Investigations	Cytomegalovirus Test Positive	16	228.68(134.79~387.98)	224.29(3108.88)	4.83(3.98)	196.16(126.04)
	Infections and infestations	Cytomegalovirus Enterocolitis	8	117.46(57.08~241.71)	116.34(851.19)	3.89(2.68)	108.31(59.22)
	Infections and infestations	Cytomegalovirus Infection Reactivation	13	63.80(36.49~111.56)	62.82(760.37)	4.24(3.30)	60.42(37.86)
	Infections and infestations	Cytomegalovirus Infection	31	61.37(42.59~88.43)	59.11(1707.31)	4.92(4.32)	56.99(41.98)
	Investigations	Lymphocyte Count Decreased	42	61.08(44.54~83.77)	58.04(2271.74)	5.09(4.57)	55.99(42.98)
	Infections and infestations	Cytomegalovirus Viraemia	7	41.13(19.36~87.39)	40.79(264.84)	3.47(2.17)	39.78(21.17)
	Gastrointestinal disorders	Gastrointestinal Perforation	9	39.32(20.22~76.45)	38.90(324.32)	3.69(2.55)	37.98(21.77)
	Immune system disorders	Hypogammaglobulinaemia	10	38.69(20.58~72.72)	38.23(353.99)	3.77(2.70)	37.34(22.02)
	Blood and lymphatic system disorders	Cytopenia	31	35.27(24.55~50.69)	33.99(972.56)	4.46(3.86)	33.29(24.58)
	Investigations	Neutrophil Count Decreased	86	33.85(27.02~42.40)	30.44(2410.07)	4.68(4.32)	29.88(24.74)
	Nervous system disorders	Peripheral Sensory Neuropathy	10	30.87(16.45~57.94)	30.51(280.05)	3.65(2.58)	29.94(17.68)
	Metabolism and nutrition disorders	Tumour Lysis Syndrome	20	30.06(19.21~47.04)	29.36(538.15)	4.10(3.35)	28.83(19.82)
	Vascular disorders	Thrombophlebitis	3	24.92(7.95~78.11)	24.83(67.54)	2.49(0.42)	24.46(9.40)
	Investigations	Blood Lactate Dehydrogenase Increased	13	21.26(12.25~36.90)	20.94(243.75)	3.58(2.64)	20.68(13.03)
	Infections and infestations	Staphylococcal Sepsis	4	21.05(7.83~56.60)	20.96(75.02)	2.70(0.93)	20.69(9.05)
	Blood and lymphatic system disorders	Myelosuppression	36	18.31(13.09~25.62)	17.56(557.32)	3.83(3.27)	17.37(13.12)
	Blood and lymphatic system disorders	Febrile Neutropenia	60	18.13(13.92~23.61)	16.89(891.27)	3.89(3.46)	16.72(13.41)
	Infections and infestations	Coronavirus Infection	12	16.36(9.23~29.01)	16.14(168.81)	3.32(2.34)	15.98(9.90)
	Metabolism and nutrition disorders	Hypoalbuminaemia	7	15.04(7.12~31.76)	14.92(90.10)	2.95(1.64)	14.79(7.91)
	Gastrointestinal disorders	Ileus	8	14.92(7.41~30.03)	14.78(101.91)	3.02(1.81)	14.65(8.16)
	Investigations	Amylase Increased	3	14.68(4.70~45.86)	14.63(37.76)	2.31(0.24)	14.51(5.59)
	Infections and infestations	Hepatitis B Reactivation	4	14.11(5.26~37.86)	14.05(48.07)	2.52(0.75)	13.93(6.10)
	Investigations	Platelet Count Decreased	79	13.13(10.40~16.57)	11.97(794.65)	3.48(3.10)	11.89(9.78)
	Metabolism and nutrition disorders	Hyperuricaemia	3	12.87(4.12~40.16)	12.82(32.45)	2.25(0.18)	12.73(4.91)
	Respiratory, thoracic and mediastinal disorders	Organising Pneumonia	4	11.08(4.14~29.71)	11.04(36.26)	2.38(0.61)	10.96(4.81)
	Investigations	Blood Alkaline Phosphatase Increased	9	11.00(5.69~21.26)	10.89(80.35)	2.83(1.70)	10.82(6.23)
	Infections and infestations	Pneumocystis Jirovecii Pneumonia	7	9.18(4.35~19.35)	9.11(50.27)	2.56(1.26)	9.06(4.85)
	Investigations	White Blood Cell Count Decreased	59	9.10(6.98~11.86)	8.52(392.91)	3.00(2.56)	8.48(6.79)
	Skin and subcutaneous tissue disorders	Erythema Multiforme	4	9.10(3.40~24.37)	9.06(28.53)	2.25(0.49)	9.01(3.95)
	Investigations	Gamma-Glutamyltransferase Increased	7	9.08(4.31~19.16)	9.02(49.65)	2.55(1.25)	8.97(4.80)
	Blood and lymphatic system disorders	Disseminated Intravascular Coagulation	5	8.22(3.40~19.84)	8.17(31.33)	2.30(0.74)	8.13(3.89)
	Injury, poisoning and procedural complications	Femoral Neck Fracture	4	8.16(3.05~21.85)	8.13(24.88)	2.18(0.41)	8.09(3.55)
	General disorders and administration site conditions	Decreased Activity	4	7.69(2.87~20.58)	7.66(23.05)	2.13(0.37)	7.62(3.34)
	Investigations	Aspartate Aminotransferase Increased	13	7.23(4.17~12.52)	7.13(68.38)	2.53(1.60)	7.10(4.49)
	Immune system disorders	Immunodeficiency	4	6.52(2.44~17.46)	6.50(18.54)	2.01(0.24)	6.47(2.84)
	Hepatobiliary disorders	Hepatic Function Abnormal	14	6.46(3.80~10.97)	6.37(63.26)	2.42(1.52)	6.35(4.07)
	Infections and infestations	Bacteraemia	4	6.25(2.34~16.72)	6.22(17.48)	1.97(0.21)	6.20(2.72)
	Investigations	Alanine Aminotransferase Increased	12	6.07(3.43~10.75)	6.00(49.91)	2.32(1.34)	5.98(3.71)
	Blood and lymphatic system disorders	Neutropenia	45	6.04(4.47~8.16)	5.77(178.36)	2.45(1.95)	5.75(4.47)
	Investigations	C-Reactive Protein Increased	11	5.42(2.99~9.83)	5.36(38.96)	2.17(1.14)	5.34(3.25)
	Blood and lymphatic system disorders	Lymphadenopathy	6	5.28(2.36~11.80)	5.25(20.59)	1.98(0.57)	5.23(2.67)
	Blood and lymphatic system disorders	Anaemia	62	5.20(4.01~6.74)	4.88(193.89)	2.24(1.82)	4.87(3.92)
	Nervous system disorders	Neuropathy Peripheral	27	5.05(3.44~7.42)	4.92(84.59)	2.20(1.55)	4.91(3.56)
	Injury, poisoning and procedural complications	Infusion Related Reaction	12	4.65(2.63~8.23)	4.60(33.77)	2.00(1.02)	4.58(2.84)
	Immune system disorders	Cytokine Release Syndrome	6	4.36(1.95~9.75)	4.34(15.38)	1.78(0.37)	4.33(2.21)
	Infections and infestations	Sepsis	25	4.27(2.86~6.36)	4.17(60.48)	1.97(1.30)	4.16(2.98)
	Blood and lymphatic system disorders	Thrombocytopenia	25	4.08(2.74~6.08)	3.99(56.21)	1.91(1.24)	3.98(2.85)
	General disorders and administration site conditions	Pyrexia	52	3.84(2.90~5.09)	3.66(102.20)	1.83(1.37)	3.66(2.89)
	Infections and infestations	Covid-19 Pneumonia	7	3.79(1.80~7.98)	3.77(14.23)	1.67(0.36)	3.76(2.02)
	Metabolism and nutrition disorders	Hypokalaemia	12	3.67(2.07~6.49)	3.63(22.93)	1.71(0.74)	3.63(2.25)
	Infections and infestations	Infection	18	3.14(1.97~5.02)	3.10(25.68)	1.55(0.76)	3.09(2.09)
