# Supplementary material for: A real-world pharmacovigilance study of polatuzumab vedotin based on the FDA adverse event reporting system (FAERS)
Source: Front Pharmacol. 2024 Jun 25;15:1405023. doi: 10.3389/fphar.2024.1405023 (PMC11231375; doi:10.3389/fphar.2024.1405023)
Supplement: Supplementary file 4 [file Table4.XLSX]

## Sheet: Sheet1
System Organ Class	Preferred Terms	Case number	ROR (95%CI)	PRR (χ2)	IC(IC025)	EBGM(EBGM05)
Investigations	Blood Lactate Dehydrogenase Increased	9	22.49(11.56~43.76)	22.05(177.98)	3.38(2.24)	21.70(12.43)
Blood and lymphatic system disorders	Cytopenia	10	18.19(9.68~34.20)	17.80(156.63)	3.30(2.22)	17.57(10.36)
Renal and urinary disorders	Hydronephrosis	3	15.84(5.05~49.65)	15.74(40.93)	2.34(0.27)	15.56(5.98)
Metabolism and nutrition disorders	Tumour Lysis Syndrome	11	15.27(8.36~27.88)	14.91(141.38)	3.21(2.18)	14.75(8.92)
Investigations	Neutrophil Count Decreased	13	14.12(8.11~24.59)	13.73(152.16)	3.21(2.27)	13.60(8.55)
Immune system disorders	Immunodeficiency	3	11.47(3.67~35.89)	11.40(28.23)	2.19(0.12)	11.31(4.36)
Infections and infestations	Cytomegalovirus Viraemia	3	10.35(3.31~32.36)	10.28(24.97)	2.14(0.07)	10.21(3.93)
Infections and infestations	Cytomegalovirus Infection	8	9.84(4.88~19.86)	9.68(61.92)	2.67(1.46)	9.62(5.34)
Investigations	Gamma-Glutamyltransferase Increased	3	9.36(2.99~29.25)	9.30(22.08)	2.09(0.02)	9.24(3.56)
Metabolism and nutrition disorders	Hypoalbuminaemia	3	9.34(2.99~29.18)	9.28(22.02)	2.08(0.01)	9.22(3.55)
Infections and infestations	Coronavirus Infection	5	8.86(3.66~21.45)	8.77(34.22)	2.36(0.79)	8.72(4.16)
Blood and lymphatic system disorders	Myelosuppression	6	8.32(3.71~18.67)	8.22(37.87)	2.40(0.98)	8.17(4.16)
Blood and lymphatic system disorders	Lymphadenopathy	4	8.08(3.01~21.68)	8.01(24.42)	2.17(0.40)	7.97(3.49)
Blood and lymphatic system disorders	Febrile Neutropenia	18	7.05(4.39~11.31)	6.80(89.07)	2.55(1.76)	6.77(4.55)
Blood and lymphatic system disorders	Leukopenia	7	6.51(3.08~13.77)	6.42(31.98)	2.23(0.93)	6.40(3.42)
Investigations	Platelet Count Decreased	17	6.49(3.99~10.55)	6.28(75.54)	2.44(1.63)	6.25(4.16)
Blood and lymphatic system disorders	Neutropenia	19	6.06(3.82~9.60)	5.84(76.42)	2.37(1.60)	5.82(3.96)
Infections and infestations	Staphylococcal Infection	4	6.02(2.25~16.16)	5.98(16.53)	1.94(0.18)	5.96(2.61)
Metabolism and nutrition disorders	Hypokalaemia	5	5.75(2.38~13.91)	5.69(19.30)	1.99(0.43)	5.67(2.71)
Investigations	C-Reactive Protein Increased	5	5.75(2.38~13.91)	5.69(19.30)	1.99(0.43)	5.67(2.71)
Immune system disorders	Cytokine Release Syndrome	6	5.53(2.47~12.40)	5.47(21.87)	2.02(0.61)	5.45(2.77)
Hepatobiliary disorders	Hepatic Function Abnormal	5	4.99(2.06~12.06)	4.94(15.70)	1.86(0.30)	4.93(2.35)
Investigations	White Blood Cell Count Decreased	7	4.95(2.34~10.46)	4.88(21.62)	1.95(0.65)	4.87(2.60)
Blood and lymphatic system disorders	Anaemia	22	4.86(3.16~7.47)	4.67(63.86)	2.11(1.39)	4.65(3.25)
Infections and infestations	Covid-19	34	4.30(3.03~6.11)	4.05(79.30)	1.95(1.38)	4.04(3.01)
Blood and lymphatic system disorders	Pancytopenia	9	4.00(2.07~7.75)	3.94(19.79)	1.77(0.63)	3.93(2.26)
Blood and lymphatic system disorders	Thrombocytopenia	13	3.36(1.93~5.84)	3.29(20.85)	1.60(0.66)	3.28(2.07)
Infections and infestations	Pneumonia	34	2.85(2.01~4.05)	2.71(37.56)	1.40(0.83)	2.70(2.02)
