# Supplementary material for: A real-world pharmacovigilance study of polatuzumab vedotin based on the FDA adverse event reporting system (FAERS)
Source: Front Pharmacol. 2024 Jun 25;15:1405023. doi: 10.3389/fphar.2024.1405023 (PMC11231375; doi:10.3389/fphar.2024.1405023)
Supplement: Supplementary file 5 [file Table5.XLSX]

## Sheet: Sheet1
Quartile	All	Male	Female	18~65	>65
5th percentile	1	1	1	1	1
Upper quartile	5	5	5	5	5
Median	18.5	21	17	17.5	19.5
Lower quartile	57.75	63	53.75	61.5	56
95th percentile	162.15	183	128.8	176.55	157.5
